# Supplementary material for: Kinome-Wide Virtual Screening by Multi-Task Deep Learning
Source: Int J Mol Sci. 2024 Feb 22;25(5):2538. doi: 10.3390/ijms25052538 (PMC10932040; doi:10.3390/ijms25052538)
Supplement: Supplementary file 1 [file ijms-25-02538-s001.zip]

Archive with 38 entries (32 files):
- ijms-2800403-supplementary/
- ijms-2800403-supplementary/Document S1/
- ijms-2800403-supplementary/Document S1/Figure S1.png
- ijms-2800403-supplementary/Document S1/Figure S10.png
- ijms-2800403-supplementary/Document S1/Figure S11.png
- ijms-2800403-supplementary/Document S1/Figure S12.png
- ijms-2800403-supplementary/Document S1/Figure S2.png
- ijms-2800403-supplementary/Document S1/Figure S3.png
- ijms-2800403-supplementary/Document S1/Figure S4.png
- ijms-2800403-supplementary/Document S1/Figure S5.png
- ijms-2800403-supplementary/Document S1/Figure S6.png
- ijms-2800403-supplementary/Document S1/Figure S7.png
- ijms-2800403-supplementary/Document S1/Figure S8.png
- ijms-2800403-supplementary/Document S1/Figure S9.png
- ijms-2800403-supplementary/Document S1/Hu_MTDNN_Supporting_Figures_Feb04_2024.pdf
- ijms-2800403-supplementary/Document S1/__MACOSX/
- ijms-2800403-supplementary/Document S1/__MACOSX/._Figure S1.png
- ijms-2800403-supplementary/Document S1/__MACOSX/._Figure S10.png
- ijms-2800403-supplementary/Document S1/__MACOSX/._Figure S11.png
- ijms-2800403-supplementary/Document S1/__MACOSX/._Figure S12.png
- ijms-2800403-supplementary/Document S1/__MACOSX/._Figure S2.png
- ijms-2800403-supplementary/Document S1/__MACOSX/._Figure S3.png
- ijms-2800403-supplementary/Document S1/__MACOSX/._Figure S4.png
- ijms-2800403-supplementary/Document S1/__MACOSX/._Figure S5.png
- ijms-2800403-supplementary/Document S1/__MACOSX/._Figure S6.png
- ijms-2800403-supplementary/Document S1/__MACOSX/._Figure S7.png
- ijms-2800403-supplementary/Document S1/__MACOSX/._Figure S8.png
- ijms-2800403-supplementary/Document S1/__MACOSX/._Figure S9.png
- ijms-2800403-supplementary/Document S1/__MACOSX/._Hu_MTDNN_Supporting_Figures_Feb04_2024.docx
- ijms-2800403-supplementary/Document S2/
- ijms-2800403-supplementary/Document S2/LINCS_KINOMEscan_polypharmacology_list.csv
- ijms-2800403-supplementary/Document S2/Supporting_Document_LINCS_KINOMEscan_polypharm_figure.pdf
- ijms-2800403-supplementary/Document S2/__MACOSX/
- ijms-2800403-supplementary/Document S2/__MACOSX/._LINCS_KINOMEscan_polypharmacology_list.csv
- ijms-2800403-supplementary/Document S2/__MACOSX/._Supporting_Document_LINCS_KINOMEscan_polypharm_figure.docx
- ijms-2800403-supplementary/__MACOSX/
- ijms-2800403-supplementary/__MACOSX/._Document S1.zip
- ijms-2800403-supplementary/__MACOSX/._Document S2.zip
