# Supplementary material for: Kinome-Wide Virtual Screening by Multi-Task Deep Learning
Source: Int J Mol Sci. 2024 Feb 22;25(5):2538. doi: 10.3390/ijms25052538 (PMC10932040; doi:10.3390/ijms25052538)
Supplement: Supplementary file 1 [file ijms-25-02538-s001.zip › ijms-2800403-supplementary/Document S2/LINCS_KINOMEscan_polypharmacology_list.csv]

Canonical_Smiles	SM_LINCS_ID	Targets	ypred	ytrue
CCN(CCO)CCCOc1ccc2c(Nc3cc(CC(=O)Nc4cccc(F)c4)[nH]n3)ncnc2c1	LSM-1067	AURKA	0.9668003	1
CCN(CCO)CCCOc1ccc2c(Nc3cc(CC(=O)Nc4cccc(F)c4)[nH]n3)ncnc2c1	LSM-1067	AURKB	0.87608963	1
CCN(CC)CCCCNc1ncc2cc(c(NC(=O)NC(C)(C)C)nc2n1)c3cc(OC)cc(OC)c3	LSM-1026	FGFR1	0.9223277	1
CCN(CC)CCCCNc1ncc2CN(C(=O)N(C)c2n1)c3c(Cl)c(OC)cc(OC)c3Cl	LSM-5749	FGFR1	0.92327654	1
CCN(CC)CCCCNc1ncc2cc(c(NC(=O)NC(C)(C)C)nc2n1)c3cc(OC)cc(OC)c3	LSM-1026	FGFR2	0.6387961	1
CCN(CC)CCCCNc1ncc2CN(C(=O)N(C)c2n1)c3c(Cl)c(OC)cc(OC)c3Cl	LSM-5749	FGFR2	0.93175364	1
CCN(CC)CCCCNc1ncc2cc(c(NC(=O)NC(C)(C)C)nc2n1)c3cc(OC)cc(OC)c3	LSM-1026	FGFR3	0.6011294	1
CCN(CC)CCCCNc1ncc2CN(C(=O)N(C)c2n1)c3c(Cl)c(OC)cc(OC)c3Cl	LSM-5749	FGFR3	0.8673492	1
CCN(CC)CCCCNc1ncc2CN(C(=O)N(C)c2n1)c3c(Cl)c(OC)cc(OC)c3Cl	LSM-5749	FGFR4	0.6012742	1
Nc1ccc(cn1)c2ccc3ncc4C=CC(=O)N(c5cccc(c5)C(F)(F)F)c4c3c2	LSM-1080	MTOR	0.6922962	1
CS(=O)(=O)N1CCN(Cc2cc3nc(nc(N4CCOCC4)c3s2)c5cccc6[nH]ncc56)CC1	LSM-1047	PIK3CA	0.6017737	1
Nc1ccc(cn1)c2ccc3ncc4C=CC(=O)N(c5cccc(c5)C(F)(F)F)c4c3c2	LSM-1080	PIK3CA	0.78012824	1
CS(=O)(=O)N1CCN(Cc2cc3nc(nc(N4CCOCC4)c3s2)c5cccc6[nH]ncc56)CC1	LSM-1047	PIK3CD	0.59413654	1
